# Supplementary material for: Survival and safety after neoadjuvant chemotherapy or upfront surgery for locally advanced colon cancer: meta-analysis
Source: Br J Surg. 2024 Feb 21;111(2):znae021. doi: 10.1093/bjs/znae021 (PMC10881053; doi:10.1093/bjs/znae021)
Supplement: znae021_Supplementary_Data [file znae021_supplementary_data.zip]

Archive with 2 entries (2 files):
- _ PRISMA-2009-checklist_LACCdoc.doc
- Appendix_NAT_LAST (12-23)docx.docx
